# Supplementary material for: Impact of Roux-en-Y Gastric Bypass on Mitochondrial Biogenesis and Dynamics in Leukocytes of Obese Women
Source: Antioxidants (Basel). 2022 Jun 29;11(7):1302. doi: 10.3390/antiox11071302 (PMC9312345; doi:10.3390/antiox11071302)
Supplement: Supplementary file 1 [file antioxidants-11-01302-s001.zip]

Archive with 1 entries (1 files):
- antioxidants-1750880-supplementary.pdf
